# Supplementary material for: The Response of Krascheninnikovia ceratoides (L.) Gueldenst. to Environmental Changes Since the Mid‐Holocene in the Tibetan Antelope Breeding Ground of the Western Kunlun Mountains
Source: Ecol Evol. 2026 Jan 16;16(1):e72900. doi: 10.1002/ece3.72900 (PMC12811628; doi:10.1002/ece3.72900)
Supplement: Supplementary file 2 — Tables S1–S4: ece372900‐sup‐0002‐AppendixS1.zip. [file ECE3-16-e72900-s002.zip]

Archive with 10 entries (10 files):
- ece372900-sup-0005-Supinfo5.tif
- ece372900-sup-0006-Supinfo6.tif
- ece372900-sup-0007-Supinfo7.tif
- ece372900-sup-0008-Supinfo8.tif
- ece372900-sup-0009-Supinfo9.tif
- ece372900-sup-0010-Supinfo10.tif
- ece372900-sup-0001-Supinfo1.tif
- ece372900-sup-0002-Supinfo2.tif
- ece372900-sup-0003-Supinfo3.tif
- ece372900-sup-0004-Supinfo4.tif
